# Supplementary material for: Risk of Mortality From Esophageal Cancer Among US Poultry Workers, 1950−2019
Source: Am J Ind Med. 2025 Jun 10;68(8):711–23. doi: 10.1002/ajim.23742 (PMC12242096; doi:10.1002/ajim.23742)
Supplement: Supplementary file 1 — AJIM Supplemental Table ‐ Poultry Cohort Cancer Study 2024Nov26.xlsx. [file AJIM-68-711-s001.xlsx]

## Sheet: Model 1
Question Type	Question	Model 1				Model 2
		HR	95% CI	P-Value	Rank	HR	95% CI	P-Value	Rank
Yes/No	SUFFERING FROM/TOLD HAD MUMPS	0.157	(0.070, 0.352)	<0.0001*	1	0.173	(0.065, 0.458)	0.0004**	5
Yes/No	SUFFERING FROM/TOLD HAD CHICKENPOX	0.236	(0.116, 0.481)	<0.0001*	2	0.262	(0.090, 0.766)	0.0145	32
Yes/No	VACCINATION FOR MENINGOCOCCAL	10.613	(3.479, 32.378)	<0.0001*	3	7.217	(1.374, 37.901)	0.0197	38
Yes/No	SUFFERING FROM/TOLD HAD MEASLES	0.112	(0.050, 0.251)	<0.0001*	4	0.093	(0.029, 0.293)	<0.0001**	1
Yes/No	EVER BEEN TREATED WITH RADIATION FOR MEDICAL CONDITION	14.067	(5.892, 33.582)	<0.0001*	5	17.857	(5.152, 61.890)	<0.0001**	2
Yes/No	OTHER CANCER THAN LEUKEMIA, LYMPHOMA, SARCOMA	8.081	(3.422, 19.086)	<0.0001*	6	15.194	(4.735, 48.761)	<0.0001**	3
Decade began	FIRST START WORK ON FARM GROWING COMMERCIAL CROPS	5.294	(3.419, 8.198)	<0.0001*	7	Did not converge
Yes/No	EVER UNDERGO SURGICAL PROCEDURE USING ANESTHESIA	0.262	(0.133, 0.516)	0.0001*	8	0.328	(0.147, 0.730)	0.0064	21
How often	HOW OFTEN EAT YOGURT	0.473	(0.322, 0.696)	0.0002*	9	0.471	(0.295, 0.753)	0.0017	7
How long	HOW LONG LIVE ON CATTLE FARM, EXPOSURE IN CHILDHOOD	0.53	(0.382, 0.735)	0.0002*	10	0.507	(0.324, 0.793)	0.003	13
Yes/No	EVEN FOR ONE DAY WORK WITH CHICKEN (Processing Plants: A place where they did not kill orslaughter Chickens, but processed hundreds of already-killed Chickens brought infrom elsewhere?)	0.223	(0.100, 0.499)	0.0003*	11	0.132	(0.044, 0.398)	0.0004**	6
Yes/No	LIVE AS A CHILD ON CATTLE FARM, EXPOSURE IN CHILDHOOD	0.167	(0.064, 0.433)	0.0003*	12	0.131	(0.035, 0.486)	0.0024	10
Yes/No	VACCINATION FOR TYPHUS	10.744	(2.945, 39.199)	0.0004*	13	18.901	(2.009, 177.827)	0.0103	25
Yes/No	VACCINATION FOR TYPHOID	11.866	(2.922, 48.186)	0.0006*	14	22.875	(2.055, 254.641)	0.0111	29
Yes/No	SOMETIMES COMPLAIN OF DIZZINESS/LOSS BALANCE	0.19	(0.073, 0.492)	0.0006*	15	0.214	(0.061, 0.745)	0.0155	34
Yes/No	EVER WORK AT CHICKEN PROCESSING PLANT	0.219	(0.090, 0.537)	0.0009*	16	0.167	(0.053, 0.526)	0.0023	9
Yes/No	EVER DIRECT CONTACT CHICKEN BLOOD AT PROCESSING PLANT	0.149	(0.048, 0.467)	0.0011*	17	0.126	(0.032, 0.495)	0.0031	15
Yes/No	Did SUBJECT ever smoke more than 100 cigarettes during his entire life?	0.251	(0.110, 0.573)	0.0011*	18	0.209	(0.073, 0.603)	0.0039	17
Yes/No	VACCINATION FOR RUBELLA	4.785	(1.843, 12.423)	0.0014*	19	6.032	(1.822, 19.976)	0.0034	16
How often	HOW OFTEN EAT COLD CUTS	1.813	(1.248, 2.633)	0.0018*	20	1.918	(1.209, 3.040)	0.0057	20
Yes/No	SOMETIMES SUFFER FROM MEMORY LOSS	0.244	(0.099, 0.601)	0.0022*	21	0.349	(0.122, 1.002)	0.0505	78
Yes/No	VACCINATION FOR TUBERCULOSIS	5.303	(1.814, 15.502)	0.0024*	22	7.429	(1.903, 29.005)	0.004	18
Yes/No	HOW OFTEN DRINK TEA	0.381	(0.203, 0.712)	0.0026*	23	0.279	(0.124, 0.628)	0.0021	8
Yes/No	ALLERGY TO DRUGS/MEDICATIONS	0.1	(0.023, 0.447)	0.0026*	24	0.089	(0.011, 0.717)	0.0232	44
Yes/No	VACCINATION FOR YELLOW FEVER	6.276	(1.903, 20.693)	0.0027*	25	5.28	(1.286, 21.687)	0.0211	41
Yes/No	EVER WORK MORE THAN ONE JOB AT CHICKEN PROCESSING PLANT	0.044	(0.005, 0.351)	0.0033*	26	0.053	(0.006, 0.448)	0.0071	22
Yes/No	JOB INVOLVE TIME UNDER SUN	0.04	(0.005, 0.342)	0.0033*	27	Did not converge
How often	HOW OFTEN EAT CEREAL	0.688	(0.536, 0.884)	0.0036*	28	0.673	(0.511, 0.887)	0.005	19
How often	HOW OFTEN EAT FRIED CHICKEN EGGS WELL DONE	0.708	(0.559, 0.897)	0.0043*	29	0.626	(0.460, 0.853)	0.003	14
How often	HOW OFTEN EAT FISH GRILLED, BROILED, ROTISSERIE	0.627	(0.456, 0.863)	0.0043*	30	0.644	(0.431, 0.963)	0.032	55
How often	FREQUENCY DO PAINTING	0.25	(0.096, 0.648)	0.0045*	31	0.354	(0.132, 0.948)	0.0389	63
Yes/No	WORK OTHER JOB APART FROM MEAT INDUSTRY	0.401	(0.212, 0.756)	0.0048*	32	0.286	(0.126, 0.651)	0.0029	12
Yes/No	VACCINATION FOR HEPATITIS A/B/C	3.98	(1.529, 10.363)	0.0048*	33	4.127	(1.284, 13.266)	0.0175	37
How long	DURATION JOB INVOLVING TIME UNDER SUN	0.352	(0.168, 0.737)	0.0057*	34	0.001	(0.001, 0.002)	<0.0001**	4
How often	FRQUENCY BEACH SUN-TANNING	0.148	(0.038, 0.576)	0.0059*	35	0.135	(0.020, 0.893)	0.0378	59
How often	HOW OFTEN USE ARTIFICIAL SWEETENERS	0.681	(0.514, 0.904)	0.0078	36	0.639	(0.446, 0.917)	0.0151	33
Yes/No	Did SUBJECT ever chew tobacco?	0.208	(0.066, 0.661)	0.0078	37	0.231	(0.064, 0.839)	0.0261	48
Yes/No	TAKE ANY DRUG/MEDICATION FREQUENTLY	0.391	(0.195, 0.782)	0.0081	38	Confounder
How often	HOW OFTEN EAT BOILED/STEAMED CHICKEN EGGS	0.671	(0.498, 0.903)	0.0087	39	0.663	(0.464, 0.949)	0.0247	46
Yes/No	VACCINATION FOR MUMPS	3.589	(1.385, 9.301)	0.0087	40	3.902	(1.165, 13.067)	0.0274	49
Yes/No	Did SUBJECT ever chew tobacco?	0.183	(0.051, 0.651)	0.0088	41	0.259	(0.070, 0.960)	0.0433	67
How often	AT HOME HOW OFTEN USE WOOD FIRE	1.754	(1.152, 2.669)	0.0089	42	1.515	(0.856, 2.683)	0.1533	131
How often	HOW OFTEN EAT GELATIN/GELATIN BASED MEAL (MARSHMALLOWS, JELLO, LOW FAT YOGURT)	0.665	(0.489, 0.904)	0.0092	43	0.566	(0.393, 0.816)	0.0024	11
Yes/No	EVER WORK IN REFRIGERATOR/COLD ROOM/CHILLER AT CHICKEN PROCESSING PLANT	0.056	(0.006, 0.490)	0.0094	44	0.052	(0.004, 0.637)	0.0209	40
Decade began	FIRST START WORK INVOLVING TIME UNDER SUN	1.746	(1.153, 2.642)	0.0094	45	Did not converge
Yes/No	A LOT OF DUST EXPOSURE AT WORK	0.25	(0.088, 0.713)	0.0097	46	0.206	(0.056, 0.753)	0.0171	36
How often	FREQUENCY ATE STEWED RABBIT/OPPOSUM/RACCOON	3.346	(1.333, 8.401)	0.0102	47	3.452	(1.024, 11.642)	0.0457	73
Yes/No	SUFFERING FROM/TOLD HAD DIABETES	0.333	(0.144, 0.772)	0.0105	48	0.316	(0.096, 1.042)	0.0584	85
How long	HOW LONG LIVE ON A FARM, EXPOSURE IN CHILDHOOD	0.753	(0.606, 0.936)	0.0107	49	0.676	(0.504, 0.905)	0.0087	23
Yes/No	EVER PENETRATING INJURY AT CHICKEN MEAT PROCESSING PLANT	0.062	(0.007, 0.534)	0.0115	50	0.055	(0.004, 0.701)	0.0256	47
Yes/No	EVER JOB TO CLEAN EQUIPMENT AT CHICKEN PROCESSING PLANT	0.061	(0.007, 0.534)	0.0116	51	Did not converge
Yes/No	SOMETIMES COMPLAIN OF MUSCLE WEAKNESS	0.41	(0.205, 0.819)	0.0117	52	0.374	(0.159, 0.876)	0.0236	45
Yes/No	EVER RECEIVE GAMMA GLOBULIN	6.319	(1.489, 26.806)	0.0126	53	6.473	(1.069, 39.203)	0.0422	64
Yes/No	DRINK WATER MORE THAN AVERAGE PERSON	0.437	(0.228, 0.837)	0.0126	54	0.431	(0.184, 1.013)	0.0536	81
Yes/No	SOMETIMES COMPLAIN OF LIMB PAIN	0.447	(0.237, 0.844)	0.0131	55	0.351	(0.157, 0.784)	0.0108	27
Yes/No	EVER HOSPITALIZED FOR INFECTION	0.333	(0.139, 0.798)	0.0137	56	0.292	(0.093, 0.919)	0.0353	56
Yes/No	TAKE VITAMINS FREQUENTLY	0.442	(0.229, 0.852)	0.0149	57	0.454	(0.211, 0.974)	0.0426	65
How often	HOW OFTEN EAT LIVER	1.53	(1.087, 2.155)	0.0149	58	1.522	(1.012, 2.290)	0.0439	70
Yes/No	SUFFERING FROM/TOLD HAD TO BE HOSPITALIZED FOR INFECTION	0.327	(0.133, 0.804)	0.015	59	0.306	(0.094, 1.000)	0.0499	77
Yes/No	ALLERGY TO DUST	0.216	(0.062, 0.747)	0.0156	60	0.455	(0.124, 1.667)	0.2338	173
How often	HOW OFTEN DRINK FRUIT JUICES	0.736	(0.574, 0.943)	0.0157	61	0.67	(0.494, 0.911)	0.0107	26
Yes/No	EVER HAVE SKIN RASH IRRITATION/ITCHING WHILE WORKING	0.28	(0.100, 0.786)	0.0157	62	0.47	(0.160, 1.383)	0.1701	147
How often	HOW OFTEN HAVE FISH SOUPS	0.323	(0.129, 0.809)	0.0159	63	0.396	(0.161, 0.970)	0.0426	66
How often	HOW OFTEN EAT PORK BACON	1.533	(1.083, 2.169)	0.016	64	1.8	(1.145, 2.831)	0.011	28
Yes/No	SOMETIMES COMPLAIN OF TREMORS IN HANDS/ARMS/LEGS/FEET	0.304	(0.115, 0.804)	0.0165	65	0.369	(0.114, 1.193)	0.0956	105
Yes/No	EVER PACK CHICKEN MEAT INTO BOXES AT PROCESSING PLANT	0.082	(0.011, 0.634)	0.0167	66	0.112	(0.014, 0.880)	0.0374	57
Yes/No	SOMETIMES COMPLAIN OF BODY NUMBNESS	0.436	(0.222, 0.860)	0.0167	67	0.411	(0.172, 0.980)	0.045	71
Yes/No	WORK MANY YEARS WHERE SAND/DUST EXPOSURE OCCURS	0.078	(0.010, 0.631)	0.0168	68	0.11	(0.014, 0.885)	0.038	60
How often	FREQUENCY GO BEACH COMBING	0.093	(0.013, 0.656)	0.0173	69	0.153	(0.022, 1.053)	0.0564	82
How often	FREQUENCY ATE SIMMERED BEEF	1.503	(1.071, 2.108)	0.0185	70	1.493	(1.006, 2.216)	0.0466	75
Yes/No	FREQUENT NIGHT SWEATS	0.263	(0.086, 0.810)	0.02	71	0.329	(0.080, 1.355)	0.1235	118
Yes/No	VACCINATION FOR MEASLES	3.024	(1.187, 7.704)	0.0205	72	3.41	(1.074, 10.826)	0.0374	58
How long	HOW LONG SMOKE CIGARETTES	0.526	(0.306, 0.906)	0.0206	73	0.602	(0.346, 1.047)	0.0722	95
Yes/No	EVER JOB TO CLEAN EQUIPMENT AT CHICKEN SLAUGHTERING PLANT	0.162	(0.035, 0.759)	0.021	74	0.074	(0.007, 0.778)	0.0302	51
How often	FREQUENCY GO HUNTING	1.52	(1.063, 2.174)	0.0217	75	1.4	(0.881, 2.225)	0.1546	134
How long	HOW LONG LIVE ON PIG FARM, EXPOSURE IN CHILDHOOD	0.728	(0.554, 0.955)	0.0222	76	0.764	(0.552, 1.057)	0.1039	109
Yes/No	VACCINATION FOR SMALL POX	3.127	(1.174, 8.334)	0.0227	77	4.892	(1.397, 17.134)	0.0132	30
Yes/No	FREQUENTLY HAD SKIN INJURIES FROM WORKING	0.447	(0.224, 0.895)	0.023	78	0.424	(0.169, 1.064)	0.0674	92
Yes/No	ALLERGY TO POLLEN	0.32	(0.119, 0.859)	0.0238	79	0.442	(0.129, 1.516)	0.1934	152
How long	DURATION WORK WHERE SAND/DUST EXPOSURE OCCURS	0.414	(0.192, 0.891)	0.0243	80	0.47	(0.221, 0.997)	0.0491	76
Yes/No	SUFFER FROM GALLBLADDER DISEASE	0.097	(0.013, 0.738)	0.0244	81	0.158	(0.020, 1.265)	0.082	100
How often	HOW OFTEN EAT PORK SAUSAGE/SALAMI	1.402	(1.044, 1.882)	0.0249	82	1.375	(0.949, 1.993)	0.0926	104
How often	FREQUENCY ATE STEWED GAME ANIMAL LIKE DEER	1.972	(1.089, 3.568)	0.025	83	2.199	(1.074, 4.503)	0.0313	54
How often	FREQUENCY ATE FRIED, SAUTEED, STIR FRIED BEEF/VEAL	1.371	(1.040, 1.809)	0.0253	84	1.409	(0.972, 2.043)	0.0705	94
How long	HOW LONG A HUNTER FOR GAME BIRDS , MISCELLANEOUS EXPOSURES POULTRY BIRDS, WILD BIRDS, MEAT ANIMALS, GAME ANIMALS, FISH, SEA ANIMALS	0.594	(0.376, 0.937)	0.0254	85	0.477	(0.222, 1.028)	0.0587	86
Yes/No	EVER WRAP CHICKENS IN PLASTIC FILM/PLASTIC BAGS AT PROCESSING PLANT	0.096	(0.012, 0.751)	0.0256	86	0.136	(0.017, 1.078)	0.0589	87
Yes/No	LIVE AS A CHILD ON A FARM, ANY KIND OF ANIMALS, POULTRY, FISH WERE PRESENT, EXPOSURE IN CHILDHOOD	0.491	(0.262, 0.920)	0.0264	87	0.34	(0.152, 0.763)	0.009	24
How often	HOW OFTEN EAT PORK HOT DOGS	1.372	(1.037, 1.814)	0.0267	88	1.436	(0.998, 2.067)	0.0514	79
Yes/No	LIVE AS CHILD ON PIG FARM, EXPOSURE IN CHILDHOOD	0.401	(0.179, 0.899)	0.0267	89	0.453	(0.173, 1.184)	0.106	111
How long	DURATION DUST EXPOSURE AT WORK	0.641	(0.433, 0.950)	0.0268	90	0.592	(0.361, 0.971)	0.038	61
How often	FREQUENCY ATE ROTISSERIE CHICKEN	0.678	(0.480, 0.957)	0.0272	91	0.682	(0.442, 1.052)	0.0835	101
How often	FREQUENCY ATE BOILED GAME ANIMAL LIKE DEER	2.367	(1.094, 5.118)	0.0287	92	2.844	(1.166, 6.937)	0.0217	42
How often	HOW OFTEN EAT TURKEY HAM	0.524	(0.293, 0.936)	0.029	93	0.37	(0.152, 0.896)	0.0276	50
Yes/No	DIAGNOSED WITH DIABETES	0.422	(0.194, 0.915)	0.0291	94	0.396	(0.133, 1.186)	0.0977	107
How often	FREQUENCY WORK ON AIRPLANE, CAR, MOTORCYCLE	1.48	(1.041, 2.104)	0.0291	95	1.171	(0.738, 1.858)	0.5015	262
How long	HOW LONG DRINK BEER	1.327	(1.028, 1.715)	0.0302	96	1.115	(0.765, 1.624)	0.5709	283
Yes/No	ADULT LIFE REGULARLY EXERCISE LIKE WALKING/JOGGING/AEROBICS/BIKE RIDING/LIFTING WEIGHTS	0.519	(0.286, 0.942)	0.0311	97	Confounder
Yes/No	HUNTER FOR GAME BIRDS LIKE GUINEA FOWL, MISCELLANEOUS EXPOSURES POULTRY BIRDS, WILD BIRDS, MEAT ANIMALS, GAME ANIMALS, FISH, SEA ANIMALS	0.256	(0.074, 0.887)	0.0317	98	0.121	(0.015, 0.967)	0.0464	74
How long	DURATION WORK ON FARM GROWING COMMERCIAL CROPS	0.527	(0.292, 0.951)	0.0335	99	0.512	(0.222, 1.180)	0.1159	114
How often	HOW OFTEN EAT LETTUCE	0.704	(0.507, 0.977)	0.0359	100	0.651	(0.434, 0.977)	0.0383	62
How long	HOW LONG A HUNTER FOR GAME ANIMALS, MISCELLANEOUS EXPOSURES POULTRY BIRDS, WILD BIRDS, MEAT ANIMALS, GAME ANIMALS, FISH, SEA ANIMALS	0.731	(0.544, 0.982)	0.0372	101	0.606	(0.395, 0.930)	0.0219	43
Yes/No	SUFFERING FROM/TOLD HAD HEAD INJURY	0.268	(0.077, 0.934)	0.0388	102	0.386	(0.103, 1.444)	0.1569	138
How often	HOW OFTEN EAT NUTS, NUTS BUTTERS, NUT BUTTER SANDWICHES	1.344	(1.014, 1.782)	0.0399	103	1.384	(0.979, 1.956)	0.0657	90
How often	FREQUENCY ATE BOILED BEEF	1.378	(1.011, 1.877)	0.0422	104	1.497	(1.039, 2.157)	0.0304	52
Yes/No	Did {VALUE: DATSTAT_SUBJECT_NAME} ever chew tobacco?	0.303	(0.095, 0.964)	0.0431	105	0.45	(0.134, 1.515)	0.1969	154
Yes/No	HUNTER FOR GAME ANIMAL LIKE RABBITS, MISCELLANEOUS EXPOSURES POULTRY BIRDS, WILD BIRDS, MEAT ANIMALS, GAME ANIMALS, FISH, SEA ANIMALS	0.448	(0.202, 0.994)	0.0482	106	0.35	(0.117, 1.045)	0.06	88
How often	HOW OFTEN EAT FRUITS (ORANGE, TANGERINE, APPLE, PEARS, BERRIES, PLUMS, PINEAPPLE, GRAPEFRUIT, LEMON, LIME)	0.702	(0.493, 1.000)	0.0499	107	0.732	(0.477, 1.124)	0.1539	133
How often	HOW OFTEN EAT MEAT SPREADS	1.338	(0.997, 1.797)	0.0528	108	1.254	(0.865, 1.819)	0.2313	171
Yes/No	SOMETIMES COMPLAIN OF TRUNK PAIN	0.51	(0.257, 1.015)	0.0551	109	0.706	(0.311, 1.601)	0.4036	234
How often	FREQUENCY DO GARDENING	0.749	(0.557, 1.007)	0.0553	110	0.853	(0.606, 1.202)	0.364	221
Decade began	FIRST START WORK AT CHICKEN SLAUGHTERING PLANT	1.815	(0.986, 3.339)	0.0554	111	1.457	(0.601, 3.534)	0.4021	233
How often	FREQUENCY GO TANNING	0.188	(0.034, 1.041)	0.0557	112	0.315	(0.072, 1.378)	0.1248	120
Yes/No	EVER USE HAIR DYES	0.451	(0.199, 1.021)	0.0561	113	0.586	(0.210, 1.634)	0.3061	200
Yes/No	EVER HAVE BLOOD TRANSUSIONS	0.339	(0.110, 1.041)	0.0588	114	0.504	(0.136, 1.858)	0.3022	198
How often	HOW OFTEN EAT CRAB	1.431	(0.980, 2.089)	0.0635	115	1.588	(1.013, 2.489)	0.0437	69
Decade began	FIRST START WORK IN SMOKE EXPOSURE	1.875	(0.964, 3.647)	0.0636	116	Did not converge
How long	HOW LONG LIVE ON SHEEP/GOAT FARM, EXPOSURE IN CHILDHOOD	0.614	(0.366, 1.029)	0.0639	117	0.669	(0.394, 1.137)	0.1375	123
Yes/No	VACCINATION FOR PNEUMOCOCCAL	2.73	(0.942, 7.913)	0.0643	118	2.612	(0.776, 8.794)	0.1206	117
Yes/No	LIVE AS CHILD ON SHEEP/GOAT FARM, EXPOSURE IN CHILDHOOD	0.233	(0.049, 1.097)	0.0653	119	0.3	(0.062, 1.464)	0.1363	121
Yes/No	WORK ON FARM GROWING COMMERCIAL CROPS	0.232	(0.049, 1.098)	0.0654	120	0.217	(0.025, 1.916)	0.1686	145
Yes/No	WORK MANY YEARS IN CONSTRUCTION (Mechanic)	2.693	(0.937, 7.739)	0.0658	121	2.216	(0.557, 8.818)	0.2579	183
Yes/No	LIKE WATCHING TV	4.051	(0.893, 18.373)	0.0697	122	1.969	(0.410, 9.463)	0.3965	232
How long	HOW LONG LIVE ON HORSE FARM, EXPOSURE IN CHILDHOOD	0.717	(0.500, 1.027)	0.0698	123	0.701	(0.445, 1.103)	0.1238	119
How often	HOW OFTEN EAT TURKEY HOT DOGS	0.61	(0.357, 1.043)	0.0707	124	0.523	(0.253, 1.084)	0.0812	98
How long	HOW LONG LIVE ON POULTRY FARM, EXPOSURE IN CHILDHOOD	0.789	(0.610, 1.021)	0.072	125	0.767	(0.556, 1.056)	0.1041	110
Yes/No	EVER UNLOAD TRUCKS AT CHICKEN PROCESSING PLANT	0.152	(0.019, 1.191)	0.0728	126	0.154	(0.019, 1.267)	0.0818	99
How often	FREQUENCY ATE FRIED, SAUTEED, STIR FRIED CHICKEN	1.35	(0.972, 1.875)	0.0732	127	1.274	(0.868, 1.869)	0.2149	160
How often	FREQUENCY ATE BARBECUED GAME ANIMAL LIKE DEER	0.159	(0.021, 1.201)	0.0746	128	Did not converge
How often	HOW OFTEN EAT BRAINS	0.159	(0.020, 1.239)	0.079	129	0.245	(0.033, 1.812)	0.1679	144
How often	FREQUENCY MAKE ARTWORK	0.468	(0.201, 1.092)	0.079	130	0.71	(0.360, 1.398)	0.3208	208
Yes/No	VACCINATION FOR DIPTHERIA/PERTUSSIS/WHOOPING COUGH	2.284	(0.906, 5.761)	0.08	131	2.957	(1.033, 8.460)	0.0433	68
Yes/No	SWIM ONCE A MONTH FOR YEAR	0.478	(0.209, 1.096)	0.0811	132	0.596	(0.210, 1.690)	0.3296	210
Yes/No	EVER DEBONE CHICKEN CARCASSES AT PROCESSING PLANT	0.153	(0.018, 1.283)	0.0835	133	0.207	(0.023, 1.857)	0.1588	141
Yes/No	EVER CUT CHICKENS INTO WINGS/LEGS/BREAST AT CHICKEN PROCESSING PLANT	0.293	(0.073, 1.179)	0.0839	134	0.456	(0.103, 2.013)	0.2993	195
Yes/No	DURATION WORK IN CONSTRUCTION	0.311	(0.082, 1.180)	0.0859	135	0.141	(0.018, 1.119)	0.0637	89
How often	FREQUENCY DO PHOTOGRAPHY	0.535	(0.260, 1.098)	0.0879	136	0.653	(0.263, 1.622)	0.3581	218
Yes/No	WORK MANY YEARS IN SMOKE EXPOSURE	1.982	(0.902, 4.356)	0.0885	137	1.956	(0.775, 4.938)	0.155	135
How often	HOW OFTEN EAT GRILLED, BROILED, ROTISSERIE CLAMS/MUSSELS/OYSTERS/WINKLES/SCALLOPS	0.587	(0.317, 1.084)	0.0887	138	0.843	(0.408, 1.743)	0.6443	306
Decade began	FIRST START HUNTING GAME BIRDS, MISCELLANEOUS EXPOSURES POULTRY BIRDS, WILD BIRDS, MEAT ANIMALS, GAME ANIMALS, FISH, SEA ANIMALS	0.598	(0.327, 1.094)	0.0932	139	Did not converge
How often	HOW OFTEN EAT VEGETABLES	0.703	(0.464, 1.064)	0.0956	140	0.685	(0.363, 1.292)	0.2421	178
Yes/No	EVER USE BIRTH CONTROL PILLS FOR SEVERAL YEARS	0.26	(0.053, 1.281)	0.0973	141	0.41	(0.063, 2.662)	0.3487	217
How often	HOW OFTEN EAT LUNCHEON MEATS	1.3	(0.953, 1.774)	0.0974	142	1.436	(0.943, 2.187)	0.0912	103
How often	FREQUENCY ATE ROAST TURKEY	0.605	(0.334, 1.098)	0.0984	143	0.523	(0.242, 1.129)	0.0985	108
How often	FREQUENCY HAD BEEF SOUP	1.286	(0.953, 1.735)	0.0994	144	1.276	(0.872, 1.868)	0.2083	156
Yes/No	SUFFERING FROM/TOLD HAD BOWEL SURGERY	0.431	(0.156, 1.189)	0.1037	145	0.731	(0.237, 2.250)	0.584	286
How often	FREQUENCY HAVE PET ANIMAL	1.202	(0.963, 1.499)	0.104	146	1.455	(1.061, 1.995)	0.02	39
How often	FREQUENCY ATE BROILED BEEF	0.756	(0.539, 1.061)	0.1052	147	0.785	(0.532, 1.158)	0.2213	166
How long	HOW LONG SMOKE CIGARETTES	0.574	(0.294, 1.124)	0.1053	148	0.721	(0.373, 1.395)	0.3304	211
Decade began	FIRST START WORK AS NURSE/NURSING AID	1.661	(0.896, 3.080)	0.1053	149	Did not converge
How often	GROWING UP HOW OFTEN USE WOOD FIRE	0.809	(0.625, 1.047)	0.1076	150	0.758	(0.537, 1.071)	0.1159	115
How long	HOW LONG SMOKE CIGARETTES	0.581	(0.297, 1.137)	0.1126	151	0.708	(0.362, 1.382)	0.3103	203
Yes/No	LIVE AS CHILD ON HORSE FARM, EXPOSURE IN CHILDHOOD	0.436	(0.155, 1.222)	0.114	152	0.346	(0.091, 1.319)	0.1199	116
Yes/No	CLEAN EQUIPMENT OR FLOORS EVERYDAY, JOBS IN RESTAURANTS POULTRY BIRDS, ANIMALS, FISH, SEAFOOD, GAME ANIMALS AND BIRDS	0.19	(0.024, 1.497)	0.1146	153	Did not converge
How often	FREQUENCY ATE SMOKED TURKEY	1.51	(0.903, 2.524)	0.1157	154	1.663	(0.827, 3.343)	0.1533	132
How often	FREQUENCY ATE BROILED TURKEY	0.345	(0.091, 1.303)	0.1161	155	0.273	(0.043, 1.741)	0.1693	146
Yes/No	EVER DRINK BEER	1.729	(0.871, 3.434)	0.1173	156	1.051	(0.389, 2.837)	0.922	393
Yes/No	COOK MEAT, JOBS IN RESTAURANTS POULTRY BIRDS, ANIMALS, FISH, SEAFOOD, GAME ANIMALS AND BIRDS	0.458	(0.170, 1.229)	0.1206	157	0.377	(0.104, 1.370)	0.1381	124
How often	FREQUENCY ATE FRIED, SAUTEED, STIR FRIED DEER	1.344	(0.925, 1.952)	0.1211	158	1.588	(1.010, 2.498)	0.0451	72
Yes/No	WORK IN RESTAURANT, CAFETERIA OR KITCHEN, JOBS IN RESTAURANTS POULTRY BIRDS, ANIMALS, FISH, SEAFOOD, GAME ANIMALS AND BIRDS	0.567	(0.277, 1.163)	0.1215	159	0.512	(0.209, 1.251)	0.1417	125
How often	HOW OFTEN EAT MUSSELS	0.57	(0.276, 1.174)	0.1271	160	0.544	(0.206, 1.438)	0.2193	163
Yes/No	THIN MOST LIFE	0.587	(0.295, 1.165)	0.1273	161	0.511	(0.201, 1.296)	0.1568	137
How often	HOW OFTEN EAT FRESH WATER FISH	1.248	(0.938, 1.661)	0.128	162	1.099	(0.804, 1.504)	0.5524	273
Yes/No	EVER OWN CELL PHONE	0.608	(0.318, 1.159)	0.1303	163	0.484	(0.182, 1.289)	0.1462	128
How often	HOW OFTEN EAT BARBECUED SMOKED FISH	0.559	(0.263, 1.188)	0.1305	164	0.675	(0.297, 1.536)	0.3484	216
How often	FREQUENCY ATE FRIED, SAUTEED, STIR FRIED PORK	1.257	(0.932, 1.695)	0.134	165	1.481	(0.997, 2.199)	0.0515	80
Yes/No	LIVE AS A CHILD ON POULTRY FARM, EXPOSURE IN CHILDHOOD	0.559	(0.261, 1.197)	0.134	166	0.467	(0.181, 1.203)	0.1144	113
Yes/No	EVER WASHING CHICKEN CARCASSES AFTER INSIDES REMOVED AT PROCESSING PLANT	0.205	(0.026, 1.632)	0.1341	167	0.367	(0.043, 3.130)	0.3587	219
How long	HOW LONG DRINK LIQUOR	1.176	(0.951, 1.456)	0.1349	168	1.182	(0.899, 1.554)	0.2296	169
How often	FREQUENCY HAD GAME ANIMAL SOUP	1.542	(0.873, 2.727)	0.1357	169	1.923	(0.980, 3.773)	0.0571	84
Yes/No	TAKE STEROIDS FREQUENTLY	0.207	(0.026, 1.671)	0.139	170	0.392	(0.045, 3.420)	0.3959	231
How often	FREQUENCY ATE SIMMERED CHICKEN	0.746	(0.506, 1.101)	0.1393	171	0.732	(0.440, 1.219)	0.2298	170
Yes/No	EVER CUT CHICKENS INTO HALVES/PARTS AT PROCESSING PLANT	0.36	(0.093, 1.398)	0.1396	172	0.532	(0.126, 2.248)	0.3902	229
How often	FREQUENCY ATE ROAST PORK	1.307	(0.912, 1.872)	0.1442	173	1.526	(0.949, 2.453)	0.0811	97
Yes/No	ANY BODY TATTOO	1.79	(0.814, 3.936)	0.147	174	1.874	(0.698, 5.036)	0.2121	158
How often	FREQUENCY DO PYROTECHNICS	0.236	(0.033, 1.670)	0.1477	175	Did not converge
How often	HOW OFTEN EAT GRILLED, BROILED, ROTISSERIE SHRIMP/PRAWN/CRAYFISH/CRAWFISH/LOBSTER/CRABS	0.743	(0.497, 1.113)	0.1492	176	0.904	(0.546, 1.499)	0.6958	325
Yes/No	EVER HAVE WARTS ON HAND	0.44	(0.144, 1.345)	0.1493	177	0.799	(0.244, 2.617)	0.7097	331
Yes/No	Did SUBJECT ever smoke more than 100 cigarettes during his entire life?	0.006	(0.000, 6.655)	0.1494	178	Did not converge
How often	FREQUENCY BODY BUILDING	0.393	(0.110, 1.407)	0.1509	179	0.484	(0.146, 1.605)	0.2349	174
Yes/No	EVER CUT OUT THE HEART LIVER OF CHICKENS AT PROCESSING PLANT	0.21	(0.025, 1.791)	0.1531	180	0.302	(0.031, 2.940)	0.3016	197
Yes/No	EVER WORK IN REFRIGERATOR/COLD ROOM/CHILLER AT CHICKEN SLAUGHTERING PLANT	0.46	(0.155, 1.366)	0.1616	181	0.273	(0.048, 1.560)	0.1439	127
How often	HOW OFTEN EAT SPICE (PEPPER, BLACK PEPPER, CURRY, OREGANO, ETC.)	0.808	(0.595, 1.096)	0.1703	182	0.78	(0.529, 1.151)	0.2099	157
Decade began	FIRST START TO USE WRAPPING MACHINE TO WRAP CHICKENS IN PLASTIC FILM/PLASTIC BAGS AT PROCESSING PLANT	2.962	(0.606, 14.472)	0.1736	183	Did not converge
Decade began	FIRST START WORK WITH DUST EXPOSURE	1.252	(0.900, 1.742)	0.1783	184	Did not converge
Yes/No	SUFFERING FROM/TOLD HAD ANEMIA	0.417	(0.116, 1.502)	0.1805	185	0.926	(0.231, 3.716)	0.9139	389
How often	HOW OFTEN EAT TONGUE	0.414	(0.114, 1.508)	0.1808	186	0.503	(0.111, 2.281)	0.3721	226
Yes/No	EVER USE WRAPPING MACHINE TO WRAP CHICKENS IN PLASTIC FILM/PLASTIC BAGS AT PROCESSING PLANT	0.242	(0.030, 1.952)	0.1825	187	0.362	(0.044, 3.007)	0.3462	215
Yes/No	SIBLINGS DEVELOP CANCER	1.548	(0.810, 2.956)	0.1852	188	1.238	(0.540, 2.839)	0.6133	291
Yes/No	SOMETIMES SUFFER FROM UNEXPLAINED SKIN RASH	0.468	(0.152, 1.443)	0.1859	189	0.97	(0.300, 3.141)	0.96	403
Decade began	FIRST START WORK WHERE SAND/DUST EXPOSURE OCCURS	1.796	(0.743, 4.343)	0.1868	190	Did not converge
How often	FREQUENCY ATE SMOKED CHICKEN	1.26	(0.893, 1.778)	0.1885	191	1.124	(0.727, 1.738)	0.5974	288
How often	HOW OFTEN EAT SCALLOPS	0.702	(0.413, 1.194)	0.1908	192	0.779	(0.409, 1.482)	0.4451	248
Yes/No	EVER HAVE DYE INJECTED FOR BODILY STRUCTURES X-RAY	0.612	(0.293, 1.279)	0.1914	193	0.679	(0.287, 1.610)	0.3784	227
Yes/No	EVER DRINK LIQUOR	1.486	(0.819, 2.697)	0.1922	194	1.479	(0.689, 3.175)	0.3151	207
How often	FREQUENCY ATE ROTISSERIE TURKEY	0.482	(0.160, 1.453)	0.1945	195	0.42	(0.127, 1.393)	0.1558	136
How often	HOW OFTEN EAT KIDNEY	0.353	(0.072, 1.733)	0.199	196	0.442	(0.105, 1.855)	0.2637	186
How long	DURATION WORK IN CONSTRUCTION	0.697	(0.401, 1.211)	0.1996	197	0.492	(0.184, 1.315)	0.1569	139
How often	FREQUENCY HAD TURKEY SOUP	0.61	(0.286, 1.301)	0.2005	198	0.496	(0.196, 1.252)	0.1373	122
Yes/No	WORK MANY YEARS IN CONSTRUCTION (Construction)	0.368	(0.079, 1.716)	0.2029	199	0.266	(0.033, 2.174)	0.216	161
Yes/No	EVER DRINK WINE	0.668	(0.358, 1.245)	0.2036	200	0.809	(0.366, 1.787)	0.599	289
How often	FREQUENCY ATE BARBECUED CHICKEN	0.819	(0.601, 1.116)	0.2051	201	0.933	(0.640, 1.361)	0.7181	338
Yes/No	ALLERGY TO ANIMAL	0.263	(0.033, 2.103)	0.2072	202	Did not converge
Yes/No	JOB INVOLVING FREQUENT ENTRY INTO COOLER OR REFRIGERATOR ROOM, JOBS IN RESTAURANTS POULTRY BIRDS, ANIMALS, FISH, SEAFOOD, GAME ANIMALS AND BIRDS	0.446	(0.127, 1.570)	0.2081	203	0.382	(0.079, 1.855)	0.2318	172
How often	HOW OFTEN HAVE CLAMS/MUSSELS/OYSTERS/WINKLES/SCALLOPS SOUPS	0.54	(0.206, 1.418)	0.2105	204	0.602	(0.209, 1.729)	0.3447	214
Yes/No	SUFFERING FROM/TOLD HAD MIGRAINE	0.492	(0.162, 1.500)	0.2121	205	0.797	(0.236, 2.690)	0.7143	333
How often	FREQUENCY ATE BARBECUED PORK	0.801	(0.564, 1.138)	0.2149	206	0.846	(0.557, 1.285)	0.4323	242
Yes/No	FREQUENCY HAIR SPRAY USE	0.621	(0.289, 1.337)	0.2232	207	0.849	(0.341, 2.112)	0.7235	340
How often	HOW OFTEN EAT PORK HAM	1.211	(0.888, 1.653)	0.2262	208	1.307	(0.847, 2.017)	0.226	168
How often	FREQUENCY ATE PRESSURE COOKED BEEF	0.76	(0.486, 1.187)	0.2267	209	0.907	(0.571, 1.441)	0.6788	318
Yes/No	WORK MANY YEARS IN CONSTRUCTION (Carpenter)	0.39	(0.083, 1.846)	0.2348	210	0.598	(0.123, 2.900)	0.5222	268
How often	FREQUENCY ATE SMOKED BEEF	1.253	(0.862, 1.820)	0.2364	211	1.08	(0.669, 1.743)	0.7517	350
How often	FREQUENCY ATE PRESSURE COOKED CHICKEN	0.672	(0.345, 1.309)	0.2418	212	0.694	(0.314, 1.532)	0.3654	223
Decade began	FIRST START WORK IN SUPERMARKET, MEAT DEPARTMENT POULTRY BIRDS, ANIMALS, FISH, SEAFOOD, GAME ANIMALS AND BIRDS	2.366	(0.532, 10.517)	0.2426	213	Did not converge
How often	HOW OFTEN EAT HEART	0.636	(0.294, 1.376)	0.2501	214	0.66	(0.283, 1.536)	0.3339	212
Yes/No	EVER WORK MORE THAN ONE JOB AT CHICKEN SLAUGHTERING PLANT	0.621	(0.274, 1.406)	0.2523	215	0.795	(0.251, 2.516)	0.6954	324
Yes/No	EVER USE MARIJUANA	0.619	(0.271, 1.412)	0.2534	216	0.432	(0.138, 1.346)	0.1473	129
How often	HOW OFTEN EAT CARROTS	0.839	(0.620, 1.136)	0.2562	217	0.899	(0.623, 1.295)	0.5656	280
How often	HOW OFTEN EAT TOMATOES	0.829	(0.599, 1.148)	0.2584	218	0.772	(0.539, 1.106)	0.1575	140
How long	HOW LONG COOK MEAT, JOBS IN RESTAURANTS POULTRY BIRDS, ANIMALS, FISH, SEAFOOD, GAME ANIMALS AND BIRDS	0.774	(0.496, 1.208)	0.2585	219	0.693	(0.387, 1.241)	0.217	162
How often	FREQUENCY HOBBIES, GLUING THINGS	0.76	(0.471, 1.226)	0.2601	220	0.995	(0.621, 1.593)	0.9825	413
How often	FREQUENCY ATE ROAST GAME BIRDS	1.648	(0.689, 3.943)	0.2613	221	2.119	(0.777, 5.783)	0.1422	126
Decade began	FIRST START WORK IN RESTAURANTS POULTRY BIRDS, ANIMALS, FISH, SEAFOOD, GAME ANIMALS AND BIRDS CAFETERIA, JOBS IN RESTAURANTS POULTRY BIRDS, ANIMALS, FISH, SEAFOOD, GAME ANIMALS AND BIRDS	0.556	(0.198, 1.564)	0.2635	222	0.247	(0.023, 2.624)	0.2438	179
Yes/No	WORK IN A KITCHEN AS A COOK, CHEF, CHEF'S ASSISTANT, JOBS IN RESTAURANTS POULTRY BIRDS, ANIMALS, FISH, SEAFOOD, GAME ANIMALS AND BIRDS	0.592	(0.234, 1.497)	0.2674	223	0.348	(0.094, 1.283)	0.1125	112
Yes/No	SOMETIMES SUFFER FROM FEVER FOR NO REASON	0.286	(0.031, 2.642)	0.2691	224	Did not converge
How often	FREQUENCY GO HIKING	0.78	(0.501, 1.215)	0.2717	225	1.011	(0.637, 1.604)	0.9632	405
How long	HOW LONG USE MARIJUANA	0.809	(0.554, 1.183)	0.2744	226	0.734	(0.437, 1.233)	0.2417	177
Yes/No	FREQUENTLY PERM THEIR HAIR	0.575	(0.212, 1.559)	0.276	227	0.431	(0.100, 1.863)	0.2591	185
Yes/No	EVER PENETRATING INJURY AT CHICKEN MEAT SLAUGHTERING PLANT	0.56	(0.196, 1.602)	0.2794	228	0.649	(0.152, 2.775)	0.5591	278
How long	DURATION WORK IN SMOKE EXPOSURE	1.174	(0.874, 1.577)	0.2866	229	1.171	(0.823, 1.666)	0.3798	228
How often	FREQUENCY WORK ON RADIO,TV, ELECTRONICS	1.332	(0.785, 2.260)	0.2872	230	1.261	(0.668, 2.384)	0.4736	255
How often	FREQUENCY ATE GRILLED CHICKEN	0.87	(0.672, 1.126)	0.2888	231	0.82	(0.597, 1.127)	0.2216	167
Yes/No	WORK RAW MEAT HANDLED, IN SUPERMARKET, MEAT DEPARTMENT POULTRY BIRDS, ANIMALS, FISH, SEAFOOD, GAME ANIMALS AND BIRDS	1.777	(0.609, 5.187)	0.2924	232	2.04	(0.619, 6.725)	0.2407	176
How often	HOW OFTEN EAT SEA WATER FISH	0.848	(0.624, 1.153)	0.2932	233	0.847	(0.566, 1.268)	0.4195	240
How often	FREQUENCY ATE BROILED GAME ANIMAL LIKE DEER	0.463	(0.109, 1.959)	0.2947	234	Did not converge
How often	FREQUENCY ATE FRIED, SAUTEED, STIR FRIED RABBIT/OPPOSUM/RACCOON	1.318	(0.786, 2.210)	0.2951	235	0.97	(0.449, 2.094)	0.9378	399
How often	HOW OFTEN EAT CLAMS	0.708	(0.370, 1.354)	0.2955	236	0.753	(0.370, 1.535)	0.4345	246
Yes/No	DRINK COFFEE	1.525	(0.689, 3.377)	0.2973	237	1.21	(0.459, 3.194)	0.699	327
Yes/No	OVERWEIGHT MOST LIFE	1.399	(0.740, 2.645)	0.3002	238	1.75	(0.819, 3.738)	0.148	130
How often	HOW OFTEN EAT ONIONS	0.833	(0.586, 1.184)	0.3079	239	0.86	(0.552, 1.341)	0.5051	264
How long	HOW LONG CUT RAW MEAT, JOBS IN RESTAURANTS POULTRY BIRDS, ANIMALS, FISH, SEAFOOD, GAME ANIMALS AND BIRDS	1.279	(0.796, 2.057)	0.3083	240	0.963	(0.446, 2.082)	0.9239	395
How often	FREQUENCY ATE ROAST RABBIT/OPPOSUM/RACCOON	1.525	(0.673, 3.455)	0.3112	241	2.419	(0.914, 6.400)	0.0751	96
How often	HOW OFTEN EAT DARK GREEN LEAFY VEGETABLES (SPINACH, COLLARD GREENS, MUSTARD GREENS)	0.865	(0.652, 1.147)	0.3123	242	0.827	(0.590, 1.159)	0.2687	187
How often	FREQUENCY ATE BOILED TURKEY	1.628	(0.629, 4.208)	0.3142	243	3.213	(1.233, 8.369)	0.017	35
How often	HOW OFTEN EAT PRAWN	1.364	(0.743, 2.503)	0.316	244	1.579	(0.827, 3.015)	0.166	143
How often	GROWING UP HOW OFTEN USE COAL FIRE	0.804	(0.525, 1.233)	0.3169	245	0.813	(0.483, 1.367)	0.4333	243
How often	FREQUENCY ATE STEWED BEEF	1.174	(0.857, 1.607)	0.3177	246	1.29	(0.884, 1.882)	0.1861	150
How often	GROWING UP HOW OFTEN USE GAS STOVE	0.894	(0.717, 1.114)	0.3177	247	0.866	(0.668, 1.124)	0.279	189
How often	HOW OFTEN EAT BARBECUED SMOKED SHRIMP/PRAWN/CRAYFISH/CRAWFISH/LOBSTER/CRABS	0.706	(0.354, 1.408)	0.322	248	0.641	(0.272, 1.513)	0.3095	202
How often	HOW OFTEN EAT PASTA	1.157	(0.866, 1.545)	0.3221	249	1.133	(0.788, 1.631)	0.499	261
Yes/No	EVER HAVE SKIN ULCERS WHILE WORKING	0.612	(0.228, 1.640)	0.328	250	0.754	(0.231, 2.458)	0.6385	303
Yes/No	SUFFERING FROM/TOLD HAD INDIGESTION/HEART BURN FREQUENTLY	1.397	(0.712, 2.744)	0.3304	251	2.184	(0.942, 5.062)	0.0685	93
How often	FREQUENCY ATE BARBECUED TURKEY	0.569	(0.181, 1.794)	0.3353	252	0.391	(0.052, 2.916)	0.3588	220
Yes/No	EVER WASHING RINSINGS CHICKEN CARACASSES AT PROCESSING PLANT	0.358	(0.044, 2.945)	0.3386	253	0.581	(0.067, 5.059)	0.6221	298
How often	FREQUENCY PLAY VIDEO GAMES	0.787	(0.479, 1.293)	0.3428	254	0.801	(0.440, 1.457)	0.466	252
Yes/No	SPOUSE HAVE CANCER	1.432	(0.680, 3.017)	0.344	255	2.194	(0.883, 5.450)	0.0905	102
How often	HOW OFTEN EAT SHRIMP/PRAWN/CRAYFISH/CRAWFISH/LOBSTER/CRABS COOKED WITH WATER	1.177	(0.837, 1.656)	0.3481	256	1.564	(1.096, 2.233)	0.0139	31
Yes/No	EVER USE MULTIPLE DRUGS	0.453	(0.086, 2.381)	0.3489	257	0.279	(0.031, 2.502)	0.2531	180
Yes/No	EVER STOP DRINKING BEER FOR GOOD	0.716	(0.355, 1.446)	0.3506	258	0.584	(0.239, 1.428)	0.2372	175
How often	HOW OFTEN EAT PANCAKES, WAFFLES	1.155	(0.853, 1.564)	0.3507	259	0.996	(0.701, 1.415)	0.981	411
How often	HOW OFTEN EAT BEEF SAUSAGE/SALAMI	1.155	(0.853, 1.564)	0.3512	260	1.04	(0.705, 1.532)	0.8437	371
How often	HOW OFTEN EAT BROCCOLI	0.879	(0.668, 1.156)	0.3545	261	0.903	(0.642, 1.269)	0.5549	274
Yes/No	EVER STOP DRINKING LIQUOR	0.652	(0.262, 1.620)	0.3553	262	0.521	(0.162, 1.672)	0.2712	188
How long	HOW LONG, WORK IN RESTAURANTS POULTRY BIRDS, ANIMALS, FISH, SEAFOOD, GAME ANIMALS AND BIRDS,CAFETERIA OR KITCHEN, JOBS IN RESTAURANTS POULTRY BIRDS, ANIMALS, FISH, SEAFOOD, GAME ANIMALS AND BIRDS	0.856	(0.615, 1.192)	0.3571	263	0.804	(0.532, 1.215)	0.3	196
How often	HOW OFTEN EAT ASPARAGUS	1.135	(0.865, 1.490)	0.359	264	1.128	(0.833, 1.528)	0.4339	244
How often	FREQUENCY ATE BRAISED/POT ROASTED CHICKEN	0.854	(0.609, 1.199)	0.3618	265	0.985	(0.672, 1.443)	0.9377	398
How often	HOW OFTEN EAT CORN	1.159	(0.844, 1.592)	0.3622	266	1.103	(0.753, 1.616)	0.6148	293
How long	HOW LONG DRINK WINE	0.894	(0.701, 1.139)	0.3629	267	0.924	(0.682, 1.253)	0.6111	290
Yes/No	SUFFERING FROM/TOLD HAD A STROKE	0.611	(0.208, 1.794)	0.3695	268	1.42	(0.416, 4.845)	0.5744	284
Yes/No	EVER WASHING RINSINGS CHICKEN CARACASSES AT SLAUGHTERING PLANT	1.906	(0.463, 7.843)	0.371	269	2.325	(0.366, 14.756)	0.37	224
Yes/No	CHILDREN DEVELOP CANCER	1.542	(0.591, 4.024)	0.3756	270	2.965	(0.824, 10.676)	0.0961	106
How often	HOW OFTEN EAT CAROB PRODUCTS	0.679	(0.287, 1.608)	0.3781	271	0.812	(0.350, 1.886)	0.6277	300
How often	FREQUENCY ATE SMOKED GAME ANIMAL LIKE DEER	0.508	(0.112, 2.308)	0.3801	272	0.287	(0.039, 2.125)	0.221	164
Decade began	FIRST START HUNTING GAME ANIMALS, MISCELLANEOUS EXPOSURES POULTRY BIRDS, WILD BIRDS, MEAT ANIMALS, GAME ANIMALS, FISH, SEA ANIMALS	1.345	(0.685, 2.640)	0.3843	273	Did not converge
How long	DURATION WORK AS MOTOR MECHANIC	1.21	(0.783, 1.868)	0.3901	274	1.37	(0.796, 2.359)	0.2553	181
How often	HOW OFTEN EAT BOILED BRAISED STEAMED SIMMERED FISH	0.855	(0.597, 1.224)	0.3912	275	1.036	(0.694, 1.546)	0.8611	381
How long	HOW LONG FREQUENT ENTRY INTO COOLER, JOBS IN RESTAURANTS POULTRY BIRDS, ANIMALS, FISH, SEAFOOD, GAME ANIMALS AND BIRDS	0.787	(0.452, 1.370)	0.3961	276	0.78	(0.392, 1.551)	0.4773	257
Decade began	FIRST START WORK IN CONSTRUCTION	1.748	(0.466, 6.552)	0.3965	277	Did not converge
How often	FREQUENCY ATE ROAST CHICKEN	1.123	(0.858, 1.470)	0.3979	278	1.507	(1.038, 2.188)	0.0312	53
How often	FREQUENCY ATE FRIED, SAUTEED, STIR FRIED TURKEY	0.747	(0.378, 1.474)	0.3993	279	0.392	(0.150, 1.027)	0.0567	83
How long	DURATION WORK AS NURSE/NURSING AID	0.829	(0.533, 1.290)	0.4043	280	1.005	(0.629, 1.605)	0.9841	414
Yes/No	EVEN FOR ONE DAY WORK WITH CHICKEN (Chicken Farms: A commercial farm where chickens wereraised or bred?)	1.582	(0.533, 4.696)	0.4076	281	2.454	(0.666, 9.034)	0.1766	149
Yes/No	EVER STOP DRINKING COFFEE	1.457	(0.596, 3.561)	0.4079	282	1.927	(0.727, 5.108)	0.1866	151
Yes/No	BALDNESS BEFORE AGE FORTY	1.409	(0.621, 3.197)	0.4117	283	0.926	(0.325, 2.636)	0.8845	384
Decade began	FIRST START WORK WITH MACHINE OIL EXPOSURE	0.698	(0.287, 1.699)	0.4186	284	Did not converge
How long	HOW LONG DRINK COFFEE	1.111	(0.860, 1.434)	0.419	285	1.076	(0.767, 1.507)	0.6716	316
How often	FREQUENCY ATE PRESSURE COOKED PORK/HAM	0.801	(0.468, 1.374)	0.42	286	0.883	(0.480, 1.625)	0.6888	322
How often	HOW OFTEN EAT BREAD	1.26	(0.716, 2.217)	0.4215	287	0.987	(0.570, 1.710)	0.9638	406
How long	HOW LONG WORK IN KITCHEN AS A COOK, JOBS IN RESTAURANTS POULTRY BIRDS, ANIMALS, FISH, SEAFOOD, GAME ANIMALS AND BIRDS	0.835	(0.537, 1.299)	0.4231	288	0.595	(0.289, 1.226)	0.1589	142
Yes/No	EVER DRUNK MORE THAN FIVE TIMES	1.286	(0.686, 2.413)	0.4317	289	Confounder
Yes/No	FIRST MENSTRUAL PERIOD	0.527	(0.106, 2.626)	0.4337	290	Did not converge
Yes/No	Did ever smoke tobacco in the form of cigarettes, cigar etc.?	1.357	(0.631, 2.921)	0.434	291	Confounder
How often	FREQUENCY ATE STEAMED TURKEY	0.588	(0.154, 2.241)	0.436	292	0.428	(0.061, 2.985)	0.3912	230
Yes/No	EVER CHILL CHICKEN MEAT AT SLAUGHTERING PLANT	0.612	(0.177, 2.112)	0.4365	293	0.318	(0.037, 2.698)	0.2927	193
How often	FREQUENCY ATE SMOKED PORK	1.158	(0.800, 1.676)	0.4367	294	1.154	(0.763, 1.748)	0.4964	260
Yes/No	SUFFERING FROM/TOLD HAD CONSTIPATION FREQUENTLY	0.633	(0.199, 2.012)	0.4371	295	0.446	(0.090, 2.204)	0.3215	209
How often	FREQUENCY ATE BOILED CHICKEN	1.117	(0.844, 1.477)	0.4386	296	1.345	(0.980, 1.847)	0.0668	91
How often	HOW OFTEN EAT BARBECUED SMOKED CLAMS/MUSSELS/OYSTERS/WINKLES/SCALLOPS	0.688	(0.259, 1.830)	0.4532	297	0.717	(0.181, 2.848)	0.6357	302
How often	HOW OFTEN DRINK VITAMIN DRINKS	0.825	(0.496, 1.372)	0.458	298	0.901	(0.513, 1.580)	0.7152	334
Yes/No	DID EAT FISH	0.735	(0.323, 1.673)	0.4626	299	0.807	(0.302, 2.153)	0.6674	315
Yes/No	EVEN FOR ONE DAY WORK WITH TURKEY (Processing Plants: A place where they did not kill orslaughter Turkeys, but processed hundreds of already-killed Turkeys brought infrom elsewhere?)	0.568	(0.124, 2.598)	0.4655	300	0.691	(0.138, 3.463)	0.6523	309
How often	FREQUENCY ATE BARBECUED BEEF	0.881	(0.621, 1.250)	0.4759	301	0.902	(0.580, 1.403)	0.6465	307
How often	HOW OFTEN EAT MUSHROOMS	0.909	(0.699, 1.182)	0.4771	302	0.891	(0.642, 1.237)	0.4899	259
How often	GROWING UP HOW OFTEN USE MICROWAVE OVEN	0.883	(0.624, 1.250)	0.4821	303	0.796	(0.511, 1.240)	0.3123	206
How often	FREQUENCY GO FISHING	1.095	(0.849, 1.412)	0.4824	304	1.18	(0.867, 1.606)	0.2921	192
Yes/No	ADULT LIFE PREPARE OWN FOOD	1.292	(0.621, 2.686)	0.4922	305	1.448	(0.594, 3.535)	0.4148	238
How often	FREQUENCY ATE ROAST DUCK	1.355	(0.567, 3.240)	0.4933	306	0.987	(0.367, 2.658)	0.9795	410
How often	AT HOME HOW OFTEN USE ELECTRIC PLATE	1.08	(0.866, 1.348)	0.4935	307	0.949	(0.736, 1.223)	0.683	321
How often	HOW OFTEN EAT CARROTS, PUMPKINS, SQUASH, SWEET POTATOES	1.137	(0.786, 1.646)	0.4943	308	1.04	(0.684, 1.580)	0.8548	376
Yes/No	EVER WEIGH GRADE CHICKEN MEAT AT SLAUGHTERING PLANT	0.482	(0.059, 3.940)	0.4952	309	1.699	(0.155, 18.618)	0.6638	314
How often	FREQUENCY ATE FRIED, SAUTEED, STIR FRIED GAME BIRDS	0.511	(0.073, 3.584)	0.4987	310	0.643	(0.089, 4.630)	0.6607	313
How often	HOW OFTEN EAT CAULIFLOWER	0.914	(0.702, 1.189)	0.5011	311	0.952	(0.704, 1.289)	0.7507	349
Yes/No	EVER HAD CONCUSSION	0.754	(0.324, 1.755)	0.5109	312	0.944	(0.346, 2.581)	0.911	387
Yes/No	EVER STOP DRINKING WINE FOR GOOD	1.442	(0.481, 4.327)	0.5115	313	0.799	(0.142, 4.479)	0.7972	360
How long	HOW LONG HANG CHICKENS AT SLAUGHTERING PLANT	0.857	(0.539, 1.361)	0.5118	314	0.913	(0.509, 1.638)	0.7608	353
How often	FREQUENCY ATE SIMMERED TURKEY	0.666	(0.198, 2.245)	0.5118	315	0.899	(0.256, 3.158)	0.8674	382
How often	FREQUENCY DO HOME REPAIR	0.901	(0.657, 1.235)	0.5152	316	0.763	(0.494, 1.178)	0.2212	165
How often	HOW OFTEN EAT TURKEY SAUSAGE	0.863	(0.551, 1.349)	0.5161	317	0.758	(0.413, 1.391)	0.371	225
How often	FREQUENCY ATE ROTISSERIE PORK	0.833	(0.478, 1.452)	0.5186	318	0.727	(0.364, 1.452)	0.3652	222
Yes/No	HIGH BLOOD PRESSURE DURING PREGNANCY	1.997	(0.239, 16.701)	0.5214	319	4.753	(0.230, 98.199)	0.3112	205
How often	FREQUENCY ATE BROILED CHICKEN	0.907	(0.668, 1.230)	0.5288	320	0.88	(0.571, 1.356)	0.5615	279
Yes/No	VACCINATION FOR TETANUS	0.761	(0.321, 1.805)	0.5344	321	0.63	(0.201, 1.972)	0.4263	241
How often	HOW OFTEN EAT EAR	0.72	(0.252, 2.057)	0.5388	322	0.983	(0.360, 2.688)	0.9738	408
Yes/No	SUFFERING FROM/TOLD HAD INFLAMMATION PANCREAS	0.512	(0.059, 4.440)	0.5427	323	1.123	(0.121, 10.388)	0.9184	391
Yes/No	CUT RAW MEAT, JOBS IN RESTAURANTS POULTRY BIRDS, ANIMALS, FISH, SEAFOOD, GAME ANIMALS AND BIRDS	1.394	(0.472, 4.118)	0.5472	324	0.752	(0.142, 3.974)	0.7368	342
How often	HOW OFTEN EAT BEEF BACON	1.106	(0.796, 1.537)	0.5475	325	1.053	(0.683, 1.625)	0.8143	366
How often	HOW OFTEN EAT SEEDS	0.884	(0.585, 1.336)	0.5569	326	0.807	(0.486, 1.340)	0.4053	235
Yes/No	EVER WORK AT CHICKEN SLAUGHTERING PLANT	0.826	(0.429, 1.589)	0.5657	327	0.891	(0.374, 2.123)	0.7948	359
Yes/No	WORK IN A PLACE WHERE BOTH POULTRY AND ANIMALS ALONG WITH CROPS WERE PRESENT, MISCELLANEOUS EXPOSURES POULTRY BIRDS, WILD BIRDS, MEAT ANIMALS, GAME ANIMALS, FISH, SEA ANIMALS	0.689	(0.192, 2.465)	0.5659	328	1.151	(0.239, 5.547)	0.8608	380
How often	FREQUENCY DO POTTERY	0.762	(0.299, 1.943)	0.569	329	0.659	(0.179, 2.422)	0.5291	269
How often	HOW OFTEN EAT CRAYFISH/CRAWFISH	1.167	(0.684, 1.988)	0.5705	330	1.153	(0.627, 2.119)	0.6468	308
Yes/No	DIAGNOSED WITH NEUROLOGICAL DISEASE	0.718	(0.226, 2.280)	0.5734	331	1.334	(0.349, 5.090)	0.673	317
How often	HOW OFTEN EAT CLAMS/MUSSELS/OYSTERS/WINKLES/SCALLOPS COOKED WITH WATER	0.883	(0.565, 1.378)	0.5818	332	1.066	(0.625, 1.819)	0.8139	365
How often	GROWING UP HOW OFTEN USE ELECTRIC PLATE	1.071	(0.835, 1.374)	0.5866	333	1.053	(0.769, 1.443)	0.7461	347
Yes/No	EVER HANG CHICKENS AT SLAUGHTERING PLANT	0.749	(0.260, 2.152)	0.5903	334	0.886	(0.212, 3.710)	0.8686	383
Yes/No	SMOKE MORE THAN 100 CIGARETTES IN LIFE	1.201	(0.613, 2.354)	0.5923	335	0.84	(0.210, 3.356)	0.8046	362
How long	HOW LONG, WORK IN SUPERMARKET, MEAT DEPARTMENT POULTRY BIRDS, ANIMALS, FISH, SEAFOOD, GAME ANIMALS AND BIRDS	1.158	(0.675, 1.986)	0.5928	336	1.363	(0.766, 2.426)	0.2916	191
How often	HOW OFTEN EAT LOBSTER	1.135	(0.712, 1.810)	0.5945	337	1.151	(0.661, 2.003)	0.619	295
Yes/No	SUFFERING FROM/TOLD HAD PEPTIC ULCER OF STOMACH/INTESTINE	0.704	(0.191, 2.602)	0.5981	338	1.612	(0.340, 7.653)	0.5469	272
How often	HOW OFTEN DRINK CHOCOLATE	0.917	(0.663, 1.268)	0.5991	339	0.939	(0.637, 1.385)	0.7506	348
Yes/No	Did SUBJECT, even for one day, work with Fish in any of the following places: (In a warehouse/fish factory or fish processing plant where they process fish)?	0.696	(0.178, 2.722)	0.6015	340	1.539	(0.350, 6.780)	0.5676	281
How often	FREQUENCY ATE GRILLED GAME ANIMAL LIKE DEER	1.212	(0.585, 2.512)	0.6036	341	0.9	(0.339, 2.394)	0.8328	369
How long	HOW LONG SMOKE CIGARETTES	1.062	(0.845, 1.335)	0.6058	342	1.025	(0.607, 1.732)	0.9264	396
Yes/No	EVER PACK CHICKEN MEAT INTO BOXES AT SLAUGHTERING PLANT	0.79	(0.314, 1.986)	0.6154	343	1.27	(0.378, 4.269)	0.6985	326
Decade began	FIRST START WORK AT CHICKEN PROCESSING PLANT	0.829	(0.396, 1.735)	0.6165	344	0.571	(0.150, 2.181)	0.4101	237
How often	HOW OFTEN DRINK SOFT DRINKS	1.068	(0.823, 1.388)	0.619	345	0.915	(0.677, 1.235)	0.5589	277
How often	FREQUENCY ATE STEWED PORK/HAM	0.901	(0.595, 1.363)	0.6206	346	0.872	(0.551, 1.380)	0.558	276
How often	FREQUENCY MAKE AIRPLANE, CAR, MOTORCYCLE MODELS	0.846	(0.431, 1.658)	0.6251	347	0.985	(0.516, 1.880)	0.9624	404
Yes/No	WORK MANY YEARS AS MOTOR MECHANIC	1.31	(0.439, 3.906)	0.6279	348	1.686	(0.410, 6.932)	0.4683	253
Yes/No	EVER CUT OUT THE HEART LIVER OF CHICKENS AT SLAUGHTERING PLANT	1.312	(0.436, 3.950)	0.6286	349	1.554	(0.384, 6.284)	0.5353	270
Yes/No	WORK MANY YEARS IN DUST EXPOSURE	0.835	(0.399, 1.748)	0.6318	350	0.758	(0.278, 2.067)	0.5878	287
Yes/No	ADULT LIFE JOBS MOSTLY SEDENTARY	1.172	(0.610, 2.250)	0.6333	351	1.138	(0.526, 2.461)	0.7417	344
Yes/No	EVER WASHING CHICKEN CARCASSES AFTER INSIDES REMOVED AT SLAUGHTERING PLANT	1.383	(0.363, 5.267)	0.6337	352	2.814	(0.634, 12.481)	0.173	148
How often	FREQUENCY HAD PORK SOUP	1.124	(0.688, 1.835)	0.6404	353	1.125	(0.595, 2.128)	0.7156	335
Yes/No	Did SUBJECT, ever even for a day, work with any of the following types of fish/shellfish in his/her life? (FISH)	1.29	(0.438, 3.800)	0.6436	354	2.011	(0.527, 7.676)	0.3061	201
How often	FREQUENCY ATE STEAMED BEEF	0.891	(0.544, 1.461)	0.6474	355	0.907	(0.505, 1.628)	0.7429	346
Yes/No	VACCINATION FOR INFLUENZA	0.828	(0.365, 1.875)	0.6493	356	0.759	(0.284, 2.025)	0.5808	285
How often	FREQUENCY ATE STEAMED CHICKEN	1.088	(0.754, 1.570)	0.6512	357	1.119	(0.706, 1.775)	0.6309	301
Yes/No	PET/PETS IN HOME	1.181	(0.563, 2.479)	0.659	358	1.781	(0.654, 4.854)	0.2583	184
How often	HOW OFTEN EAT OYSTERS	0.899	(0.552, 1.466)	0.6702	359	1.085	(0.599, 1.966)	0.7879	357
How often	HOW OFTEN EAT RICE	1.065	(0.797, 1.423)	0.6704	360	1.093	(0.769, 1.554)	0.6191	296
Yes/No	EVER USE WRAPPING MACHINE TO WRAP CHICKENS IN PLASTIC FILM/PLASTIC BAGS AT SLAUGHTERING PLANT	1.283	(0.392, 4.198)	0.6793	361	1.523	(0.357, 6.491)	0.569	282
How often	HOW OFTEN HAVE SHRIMP/PRAWN/CRAYFISH/CRAWFISH/LOBSTER/CRABS SOUPS	0.847	(0.383, 1.872)	0.6807	362	1.148	(0.482, 2.733)	0.7546	351
Decade began	FIRST START WORK IN DUST EXPOSURE	1.209	(0.483, 3.030)	0.6823	363	Did not converge
Decade began	FIRST START WORK IN KITCHEN AS A COOK OR CHEF, JOBS IN RESTAURANTS POULTRY BIRDS, ANIMALS, FISH, SEAFOOD, GAME ANIMALS AND BIRDS	0.725	(0.144, 3.663)	0.6934	364	Did not converge
How often	HOW OFTEN EAT LEGUMES (BEANS, PEAS, LENTILS, SOYBEANS	1.067	(0.770, 1.477)	0.6979	365	1.072	(0.714, 1.611)	0.737	343
Yes/No	EVER CUT CHICKENS INTO HALVES/PARTS AT SLAUGHTERING PLANT	1.19	(0.488, 2.902)	0.7016	366	1.487	(0.503, 4.396)	0.4724	254
How often	FREQUENCY ATE BRAISED/POT ROASTED PORK	0.931	(0.644, 1.346)	0.7035	367	1.004	(0.625, 1.612)	0.9873	415
How often	FREQUENCY ATE GRILLED TURKEY	0.876	(0.440, 1.747)	0.7073	368	0.954	(0.410, 2.223)	0.9137	388
How long	HOW LONG LOAD/UNLOAD TRUCKS AT CHICKEN SLAUGHTERING PLANT	0.912	(0.560, 1.485)	0.7096	369	0.902	(0.516, 1.576)	0.7169	337
How often	HOW OFTEN EAT FRIED CHICKEN EGGS RUNNY	1.045	(0.827, 1.322)	0.71	370	1.074	(0.808, 1.429)	0.6217	297
How often	FREQUENCY ATE BOILED RABBIT/OPPOSUM/RACCOON	0.758	(0.175, 3.275)	0.71	371	1.224	(0.283, 5.293)	0.7862	356
How often	HOW OFTEN EAT POTATOES/FRIES	1.07	(0.748, 1.531)	0.7113	372	0.952	(0.643, 1.410)	0.8054	363
How often	GROWING UP HOW OFTEN USE KEROSENE STOVE	0.927	(0.621, 1.384)	0.7115	373	0.939	(0.544, 1.621)	0.8202	368
How often	GROWING UP HOW OFTEN USE OVEN	1.057	(0.783, 1.425)	0.7175	374	0.992	(0.697, 1.413)	0.9656	407
How often	FREQUENCY HAD CHICKEN SOUP	0.941	(0.677, 1.309)	0.7179	375	1.235	(0.832, 1.833)	0.2933	194
How often	HOW OFTEN EAT CRACKERS	0.95	(0.712, 1.268)	0.7294	376	0.925	(0.640, 1.337)	0.679	319
How often	FREQUENCY ATE RAW RARE BEEF/VEAL	0.911	(0.535, 1.550)	0.7298	377	0.705	(0.358, 1.388)	0.3108	204
How often	FREQUENCY ATE ROAST LAMB/MUTTON	1.205	(0.417, 3.478)	0.7301	378	1.218	(0.349, 4.246)	0.7567	352
Yes/No	DIRECT CONTACT WITH BLOOD FROM MEAT, JOBS IN RESTAURANTS POULTRY BIRDS, ANIMALS, FISH, SEAFOOD, GAME ANIMALS AND BIRDS	0.833	(0.291, 2.387)	0.7329	379	0.699	(0.173, 2.821)	0.6144	292
Decade began	FIRST START WORK IN FOOD AND SOUP MANUFACTURING PLANT POULTRY BIRDS, ANIMALS, FISH, SEAFOOD, GAME ANIMALS AND BIRDS	1.249	(0.336, 4.637)	0.7354	380	Did not converge
Yes/No	FREQUENTLY SUFFER FROM SKIN ALLERGY	0.842	(0.303, 2.338)	0.7415	381	1.79	(0.591, 5.418)	0.3023	199
Yes/No	EVER DEBONE CHICKEN CARCASSES AT SLAUGHTERING PLANT	0.804	(0.219, 2.948)	0.7421	382	1.08	(0.227, 5.148)	0.9228	394
How often	FREQUENCY ATE GRILLED PORK	0.948	(0.685, 1.311)	0.7443	383	0.996	(0.688, 1.441)	0.9818	412
How often	HOW OFTEN EAT CELERY	1.048	(0.788, 1.393)	0.7465	384	1.08	(0.780, 1.497)	0.6416	304
How often	HOW OFTEN EAT YAMS	0.952	(0.702, 1.290)	0.7495	385	0.951	(0.657, 1.377)	0.7893	358
Yes/No	WORK MANY YEARS AS NURSE/NURSING AID	0.815	(0.229, 2.897)	0.7509	386	1.385	(0.350, 5.483)	0.6421	305
Decade began	FIRST START COOKING MEAT, JOBS IN RESTAURANTS POULTRY BIRDS, ANIMALS, FISH, SEAFOOD, GAME ANIMALS AND BIRDS	0.697	(0.072, 6.714)	0.7516	387	Did not converge
Yes/No	EVER DIRECT CONTACT CHICKEN BLOOD AT SLAUGHTERING PLANT	0.888	(0.411, 1.920)	0.7631	388	0.904	(0.306, 2.671)	0.855	377
How often	FREQUENCY ATE ROAST BEEF	1.044	(0.774, 1.408)	0.7785	389	1.262	(0.821, 1.940)	0.288	190
Yes/No	EVER WRAP CHICKENS IN PLASTIC FILM/PLASTIC BAGS AT SLAUGHTERING PLANT	0.858	(0.295, 2.499)	0.7789	390	1.146	(0.323, 4.067)	0.833	370
How often	HOW OFTEN EAT SWEETBREADS (THYMUS, PANCREAS, GLANDS)	1.206	(0.321, 4.524)	0.781	391	1.433	(0.297, 6.913)	0.6533	310
Yes/No	FREQUENTLY USE TALC POWDER ON GROIN/GENITAL AREA	0.871	(0.326, 2.329)	0.7823	392	0.735	(0.212, 2.540)	0.6253	299
Yes/No	EVER WORK IN WAREHOUSE/FACTORY/PLANT PROCESSING FISH	0.818	(0.194, 3.450)	0.7835	393	1.833	(0.382, 8.785)	0.4476	249
How often	FREQUENCY ATE BRAISED/POT ROASTED GAME ANIMAL LIKE DEER	0.879	(0.350, 2.210)	0.784	394	1.208	(0.489, 2.984)	0.6814	320
How often	HOW OFTEN EAT CHEESE	0.955	(0.686, 1.329)	0.7848	395	1.046	(0.657, 1.666)	0.8497	373
How often	FREQUENCY ATE STEWED CHICKEN	0.96	(0.711, 1.295)	0.7873	396	0.95	(0.658, 1.371)	0.7819	354
How long	DURATION WORK WITH MACHINE OIL EXPOSURE	1.049	(0.739, 1.490)	0.789	397	1.181	(0.797, 1.749)	0.4063	236
How often	FREQUENCY ATE STEWED TURKEY	0.86	(0.282, 2.624)	0.7903	398	0.782	(0.210, 2.910)	0.7132	332
How often	HOW OFTEN EAT SHRIMP/PRAWN/CRAYFISH/CRAWFISH/LOBSTER/CRABS FRIED, SAUT?ED, STIR FRIED	1.048	(0.736, 1.493)	0.7931	399	1.261	(0.888, 1.791)	0.1951	153
How often	FREQUENCY ATE STEAMED PORK/HAM	0.928	(0.529, 1.631)	0.7958	400	1.021	(0.539, 1.936)	0.9487	402
How often	FREQUENCY ATE ROAST GAME ANIMAL LIKE DEER	1.085	(0.579, 2.034)	0.7987	401	1.512	(0.799, 2.862)	0.203	155
How often	FREQUENCY ATE BROILED PORK	0.948	(0.624, 1.440)	0.8023	402	0.821	(0.492, 1.368)	0.4477	250
How often	FREQUENCY ATE SIMMERED PORK/HAM	1.052	(0.689, 1.607)	0.8133	403	1.109	(0.666, 1.847)	0.6897	323
Yes/No	ADULT LIFE JOBS INVOLVE HEAVY PHYSICAL ACTIVITY	1.073	(0.594, 1.937)	0.8153	404	1.038	(0.497, 2.167)	0.921	392
How often	AT HOME HOW OFTEN USE MICROWAVE OVEN	1.033	(0.774, 1.380)	0.8246	405	0.94	(0.683, 1.293)	0.7017	328
Yes/No	EVER KILL CHICKENS AT SLAUGHTERING PLANT	1.167	(0.293, 4.653)	0.8266	406	1.204	(0.173, 8.390)	0.8509	374
How often	FREQUENCY ATE ROTISSERIE BEEF	1.04	(0.726, 1.490)	0.8304	407	0.965	(0.586, 1.588)	0.8883	385
How often	AT HOME HOW OFTEN USE GAS STOVE	0.978	(0.797, 1.201)	0.8324	408	1.025	(0.788, 1.333)	0.8544	375
How often	FREQUENCY PLAY FOOTBALL	1.064	(0.590, 1.918)	0.836	409	0.922	(0.472, 1.799)	0.8108	364
Yes/No	ALLERGY TO FOODS	0.893	(0.273, 2.919)	0.8514	410	0.742	(0.159, 3.465)	0.7034	329
Yes/No	WORK MANY YEARS WITH MACHINE OIL EXPOSURE	0.916	(0.362, 2.317)	0.853	411	1.196	(0.431, 3.320)	0.7299	341
How often	HOW OFTEN DRINK HERBAL DRINKS	1.036	(0.687, 1.561)	0.8663	412	1.191	(0.760, 1.866)	0.4437	247
Yes/No	EVER PREGNANT	0.838	(0.103, 6.821)	0.8685	413	0.484	(0.055, 4.243)	0.5108	265
Yes/No	SUFFERING FROM/TOLD HAD A BILE ACID PROBLEM	0.934	(0.403, 2.165)	0.8728	414	1.14	(0.414, 3.133)	0.7997	361
How often	HOW OFTEN EAT MERINGUE	1.038	(0.644, 1.674)	0.8776	415	1.413	(0.818, 2.442)	0.2144	159
How often	FREQUENCY ATE BRAISED/POT ROASTED BEEF	0.976	(0.713, 1.336)	0.8791	416	1.078	(0.687, 1.693)	0.7426	345
How long	HOW LONG WORK IN WAREHOUSE/FACTORY/PLANT PROCESSING FISH	0.962	(0.578, 1.602)	0.8825	417	1.25	(0.729, 2.146)	0.4167	239
Yes/No	EVER USE COCAINE	0.889	(0.183, 4.327)	0.884	418	1.096	(0.198, 6.050)	0.9165	390
How often	FREQUENCY ATE GRILLED BEEF	1.02	(0.778, 1.338)	0.8846	419	1.048	(0.748, 1.468)	0.7849	355
How often	HOW OFTEN EAT WINKLES	1.079	(0.386, 3.012)	0.8847	420	1.68	(0.583, 4.846)	0.336	213
How often	FREQUENCY ATE BOILED PORK	1.028	(0.694, 1.524)	0.8894	421	1.108	(0.706, 1.739)	0.6547	311
How often	HOW OFTEN EAT CLAMS/MUSSELS/OYSTERS/WINKLES/SCALLOPS FRIED, SAUT?ED, STIR FIRED	0.968	(0.611, 1.534)	0.8896	422	1.395	(0.784, 2.485)	0.2571	182
How often	HOW OFTEN EAT BEEF HOT DOGS	0.979	(0.721, 1.329)	0.8904	423	0.924	(0.611, 1.398)	0.7081	330
How long	DURATION WORK IN DUST EXPOSURE	0.982	(0.756, 1.276)	0.8911	424	0.965	(0.671, 1.387)	0.8462	372
Yes/No	SUFFERING FROM/TOLD HAD RUBELLA	0.941	(0.322, 2.746)	0.9113	425	1.539	(0.471, 5.030)	0.4748	256
Yes/No	EVER WORK PULLING OUT INSIDES OF CHICKENS AT SLAUGHTERING PLANT	0.945	(0.334, 2.670)	0.9149	426	1.132	(0.293, 4.369)	0.8569	378
Yes/No	EVER LOAD/UNLOAD TRUCKS AT CHICKEN SLAUGHTERING PLANT	0.943	(0.317, 2.808)	0.9161	427	0.766	(0.181, 3.238)	0.7166	336
How often	HOW OFTEN EAT CABBAGE	1.019	(0.686, 1.515)	0.9241	428	1.15	(0.735, 1.800)	0.5395	271
Yes/No	EVEN FOR ONE DAY WORK WITH CHICKEN (Large Slaughtering Plants: A place where hundreds orthousands of Chickens were killed or slaughtered)	0.97	(0.507, 1.855)	0.9265	429	0.988	(0.417, 2.341)	0.9789	409
Yes/No	PARENTS DEVELOP CANCER	0.973	(0.506, 1.871)	0.934	430	1.212	(0.568, 2.589)	0.6181	294
How often	HOW OFTEN EAT CAKES, PASTRIES, COOKIES, PIES	1.011	(0.758, 1.350)	0.9381	431	0.893	(0.634, 1.258)	0.5182	267
How often	HOW OFTEN EAT CHICKEN EGGS	0.986	(0.682, 1.424)	0.9383	432	1.021	(0.632, 1.649)	0.9337	397
How often	AT HOME HOW OFTEN USE OVEN	1.013	(0.724, 1.416)	0.942	433	0.926	(0.607, 1.413)	0.7223	339
Yes/No	DRINK VERY COLD WATER OFTEN	1.023	(0.535, 1.957)	0.9444	434	1.03	(0.479, 2.213)	0.9402	400
Yes/No	WORK WHERE THEY CANNED OR MADE PROCESSED FOOD PRODUCTS USING MEAT, BROTH, VEGETABLES, IN FOOD AND SOUP MANUFACTURING PLANT POULTRY BIRDS, ANIMALS, FISH, SEAFOOD, GAME ANIMALS AND BIRDS	1.029	(0.445, 2.380)	0.946	435	1.063	(0.367, 3.081)	0.9098	386
How often	AT HOME HOW OFTEN USE COAL FIRE	1.016	(0.575, 1.794)	0.9569	436	1.249	(0.714, 2.184)	0.4344	245
How often	FREQUENCY ATE BRAISED/POT ROASTED TURKEY	0.982	(0.502, 1.919)	0.9569	437	1.343	(0.581, 3.106)	0.4894	258
How often	HOW OFTEN EAT GARLIC	1.007	(0.774, 1.311)	0.9574	438	1.109	(0.785, 1.566)	0.5576	275
How long	HOW LONG, CANNED OR MADE PROCESSED FOOD PRODUCTS USING MEAT, BROTH, VEGETABLES, IN FOOD AND SOUP MANUFACTURING PLANT POULTRY BIRDS, ANIMALS, FISH, SEAFOOD, GAME ANIMALS AND BIRDS	1.009	(0.703, 1.447)	0.9633	439	1.167	(0.731, 1.862)	0.5169	266
How often	FREQUENCY MAKE CRAFTS	1.007	(0.719, 1.410)	0.9665	440	1.149	(0.800, 1.648)	0.4513	251
Decade began	FIRST START CUTTING RAW MEAT, JOBS IN RESTAURANTS POULTRY BIRDS, ANIMALS, FISH, SEAFOOD, GAME ANIMALS AND BIRDS	1.017	(0.378, 2.738)	0.9721	441	Did not converge
Yes/No	FREQUENTLY USE PAIN KILLERS LIKE ASPIRIN	0.99	(0.517, 1.896)	0.9749	442	1.187	(0.554, 2.545)	0.6591	312
How often	HOW OFTEN EAT FISH FRIED, SAUT?ED, STIR FRIED	1.004	(0.766, 1.316)	0.9783	443	0.987	(0.701, 1.390)	0.941	401
How often	HOW OFTEN EAT CLAMS/MUSSELS/OYSTERS/WINKLES/SCALLOPS RAW/RARE	0.993	(0.410, 2.402)	0.9869	444	1.119	(0.435, 2.878)	0.815	367
Yes/No	EVER REHANGING CHICKEN CARACASSES AT SLAUGHTERING PLANT	1.007	(0.375, 2.701)	0.9895	445	1.129	(0.294, 4.341)	0.8595	379
How often	HOW OFTEN EAT BLOOD SAUSAGE/BLOOD PUDDING/BLACK PUDDING	1	(0.349, 2.868)	1	446	1.367	(0.548, 3.409)	0.5018	263
